# Supplementary material for: Mycobacterium bovis Strain-Dependent Effects of ESAT-6 and CFP-10 on Inflammasome Activation in Bovine Macrophages
Source: Int J Mol Sci. 2026 May 3;27(9):4099. doi: 10.3390/ijms27094099 (PMC13163879; doi:10.3390/ijms27094099)
Supplement: Supplementary file 1 [file ijms-27-04099-s001.zip]

Archive with 1 entries (1 files):
- ijms-4235274-supplementary.pdf
